# Supplementary material for: Systematic Review on Optical Diagnosis of Early Gastrointestinal Neoplasia
Source: J Clin Med. 2021 Jun 25;10(13):2794. doi: 10.3390/jcm10132794 (PMC8269336; doi:10.3390/jcm10132794)
Supplement: Supplementary file 1 [file jcm-10-02794-s001.zip]

Archive with 1 entries (1 files):
- jcm-1262878-supplementary.pdf
